# Supplementary material for: Synthesis of a New Glycoconjugate with Di-ᴅ-Psicose Anhydride Structure
Source: Int J Mol Sci. 2022 Oct 24;23(21):12827. doi: 10.3390/ijms232112827 (PMC9655448; doi:10.3390/ijms232112827)
Supplement: Supplementary file 1 [file ijms-23-12827-s001.zip]

Archive with 1 entries (1 files):
- ijms-1955847-supplementary.pdf
